# Supplementary material for: Molecular Dynamics Simulations of a Cytochrome P450 from Tepidiphilus thermophilus (P450-TT) Reveal How Its Substrate-Binding Channel Opens
Source: Molecules. 2021 Jun 12;26(12):3614. doi: 10.3390/molecules26123614 (PMC8231624; doi:10.3390/molecules26123614)
Supplement: Supplementary file 1 [file molecules-26-03614-s001.zip]

Archive with 1 entries (1 files):
- molecules-1192556-supplementary.pdf
